# Supplementary material for: The Longitudinal Association Between Parent-Child Attachment and Adolescent Depressive Symptoms: Moderation by Oxytocin Receptor Polymorphisms
Source: Behav Sci (Basel). 2026 Jul 22;16(7):1259. doi: 10.3390/bs16071259 (PMC13405697; doi:10.3390/bs16071259)
Supplement: Supplementary file 1 [file behavsci-16-01259-s001.zip]

Archive with 1 entries (1 files):
- behavsci-4394748-supplementary.pdf
